# Supplementary material for: Size- and Chirality-Dependent Structural and Mechanical Properties of Single-Walled Phenine Nanotubes
Source: Materials (Basel). 2023 Jun 29;16(13):4706. doi: 10.3390/ma16134706 (PMC10342797; doi:10.3390/ma16134706)
Supplement: Supplementary file 1 [file materials-16-04706-s001.zip]

Archive with 1 entries (1 files):
- materials-2429746-supplementary.pdf
